# Supplementary material for: Evolutionary Conserved Positions Define Protein Conformational Diversity
Source: PLoS Comput Biol. 2016 Mar 23;12(3):e1004775. doi: 10.1371/journal.pcbi.1004775 (PMC4805271; doi:10.1371/journal.pcbi.1004775)
Supplement: S1 Table — (XLSX) [file pcbi.1004775.s001.xlsx]

## Sheet: Hoja1
S1 Table. Protein’s Dataset
Ligand free	Chain	Experimental Method	Ligand bound	Chain	Experimental Method	RMSD [Å]	N*	Na+	Pq	Cutoff rc	γ	Avg. # of spatial neighbors Key Residues	Avg. # of spatial neighbors Other Residues
1ACP	A	SOLUTION NMR	2FAE	B	X-RAY DIFFRACTION	4.69244	77	4	49	13		9.5	7.13
1ADE	B	X-RAY DIFFRACTION	1NHT	A	X-RAY DIFFRACTION	2.43691	431	22	207	8	0.831675	9.84	7.74
1AEL	A	SOLUTION NMR	1URE	A	SOLUTION NMR	2.69052	131	7	25	13		9.43	8.39
1AFH	A	SOLUTION NMR	1FK3	A	X-RAY DIFFRACTION	2.26838	93	5	26	13		9.7	8.2
1AKZ	A	X-RAY DIFFRACTION	1SSP	E	X-RAY DIFFRACTION	1.50018	223	12	112	14	0.677436	9.43	7.62
1APC	A	SOLUTION NMR	1QPU	A	SOLUTION NMR	4.00402	106	6	45	13		9.45	7.05
1ASY	A	X-RAY DIFFRACTION	1ASZ	B	X-RAY DIFFRACTION	0.915882	490	25	193	14	0.411252	8.62	7.67
1AW0	A	SOLUTION NMR	2AW0	A	SOLUTION NMR	1.04734	72	4	29	13		8.25	8.06
1B4M	A	SOLUTION NMR	1EII	A	SOLUTION NMR	3.17498	134	7	19	13		8.93	7.59
1BMG	A	X-RAY DIFFRACTION	3PWV	E	X-RAY DIFFRACTION	1.03321	98	5	42	7	0.636635	9.6	7.07
1BV2	A	SOLUTION NMR	1UVB	A	X-RAY DIFFRACTION	1.96208	91	5	29	13		9.6	7.19
1BVM	A	SOLUTION NMR	2BPP	A	X-RAY DIFFRACTION	2.0327	123	7	34	13		8.54	7.43
1BYI	A	X-RAY DIFFRACTION	1DAF	A	X-RAY DIFFRACTION	0.934121	224	12	160	8	0.573935	10.52	7.76
1C54	A	SOLUTION NMR	1RGH	B	X-RAY DIFFRACTION	1.49254	96	5	60	13		10.8	6.88
1CBI	A	X-RAY DIFFRACTION	1CBR	B	X-RAY DIFFRACTION	1.639	136	7	29	19	0.704838	8.93	7.86
1CGS	H	X-RAY DIFFRACTION	2CGR	H	X-RAY DIFFRACTION	3.90813	214	11	39	20	0.477239	9.64	7.32
1CMS	A	X-RAY DIFFRACTION	1CZI	E	X-RAY DIFFRACTION	1.11833	323	17	31	17	0.648413	9.48	8.22
1COE	A	SOLUTION NMR	1V6P	B	X-RAY DIFFRACTION	2.83352	62	4	42	13		8.86	6.76
1CXO	A	SOLUTION NMR	1TGX	C	X-RAY DIFFRACTION	3.07473	60	4	32	13		8.29	7.28
1DGU	A	SOLUTION NMR	1Y1A	B	X-RAY DIFFRACTION	16.8783	183	10	82	13		8.74	7.06
1DZ7	A	SOLUTION NMR	1E9J	A	SOLUTION NMR	16.4198	92	5	55	13		6	6.41
1E0L	A	SOLUTION NMR	2RLY	W	SOLUTION NMR	4.23143	37	2	18	13		7.75	5.91
1E8J	A	SOLUTION NMR	2DSX	A	X-RAY DIFFRACTION	1.65871	52	3	18	13		6.33	7.17
1EAL	A	SOLUTION NMR	1EIO	A	SOLUTION NMR	2.38679	127	7	70	13		8.15	7.53
1ED0	A	SOLUTION NMR	1OKH	B	X-RAY DIFFRACTION	1.134	46	3	26	13		7.6	7.76
1F3C	B	SOLUTION NMR	1F95	B	SOLUTION NMR	3.7054	89	5	87	13		9.78	7.85
1F3Y	A	SOLUTION NMR	1JKN	A	SOLUTION NMR	5.07705	165	9	127	13		9.18	7.84
1F54	A	SOLUTION NMR	1F55	A	SOLUTION NMR	6.62765	77	4	49	13		8	6.9
1F6P	D	X-RAY DIFFRACTION	1F74	C	X-RAY DIFFRACTION	2.0308	293	15	93	12	0.582021	9.47	7.99
1F70	A	SOLUTION NMR	1J7O	A	SOLUTION NMR	3.9817	76	4	68	15	0.779581	7.5	7.03
1F7E	A	SOLUTION NMR	1FF7	A	SOLUTION NMR	5.15776	46	3	40	13		6.6	6.27
1FES	A	SOLUTION NMR	2GGP	A	SOLUTION NMR	2.11403	73	4	39	13		7.38	7.15
1FKR	A	SOLUTION NMR	1J4R	D	X-RAY DIFFRACTION	1.93005	107	6	54	13		9	7.68
1FMF	A	SOLUTION NMR	1ID8	A	SOLUTION NMR	4.739	137	7	85	13		11	7.71
1FRA	A	SOLUTION NMR	3EBX	A	X-RAY DIFFRACTION	1.57283	62	4	27	20	0.490315	8.29	7.05
1FSF	A	X-RAY DIFFRACTION	1FQO	B	X-RAY DIFFRACTION	1.11341	266	14	114	9	0.878683	9.22	7.94
1FVQ	A	SOLUTION NMR	2GGP	B	SOLUTION NMR	1.4243	72	4	15	13		8.88	7.8
1G7H	C	X-RAY DIFFRACTION	1LKR	B	X-RAY DIFFRACTION	1.90111	129	7	46	19	0.638294	8.69	7.91
1GAU	A	SOLUTION NMR	1GAT	A	SOLUTION NMR	1.23606	60	4	38	13		9	5.98
1GFD	A	SOLUTION NMR	1IO6	A	SOLUTION NMR	1.67655	59	3	16	18	0.908846	9	7.36
1GH1	A	SOLUTION NMR	1CZ2	A	SOLUTION NMR	3.03659	90	5	23	13		8.3	7.56
1GQN	A	X-RAY DIFFRACTION	1QFE	B	X-RAY DIFFRACTION	1.25972	252	13	23	9	0.658951	9.35	8.15
1GQZ	A	X-RAY DIFFRACTION	2GKE	A	X-RAY DIFFRACTION	2.45305	274	14	59	10	0.540811	9.21	7.94
1GWP	A	SOLUTION NMR	1AFV	A	X-RAY DIFFRACTION	3.55097	151	8	84	13		8.31	7.3
1HDN	A	SOLUTION NMR	2JEL	P	X-RAY DIFFRACTION	1.591	85	5	20	13		10.56	8.14
1HEV	A	SOLUTION NMR	1Q9B	A	X-RAY DIFFRACTION	1.31236	43	3	24	13		7.4	8.18
1HPJ	A	SOLUTION NMR	1HPK	A	SOLUTION NMR	2.01615	79	4	20	13		9.38	7.51
1HSI	B	X-RAY DIFFRACTION	1HSH	D	X-RAY DIFFRACTION	0.991815	99	5	70	18	0.601829	8.3	6.93
1I56	A	SOLUTION NMR	1EL1	A	X-RAY DIFFRACTION	1.94584	130	7	40	19	0.891291	9.71	7.98
1I6C	A	SOLUTION NMR	1I8G	B	SOLUTION NMR	4.67668	39	2	23	13		6.75	6.14
1IGP	A	X-RAY DIFFRACTION	2AU6	A	X-RAY DIFFRACTION	1.12365	175	9	38	15	0.626865	9.83	7.65
1IJA	A	SOLUTION NMR	2KID	A	SOLUTION NMR	4.53844	148	8	90	13		9	7.17
1IXA	A	SOLUTION NMR	1EDM	B	X-RAY DIFFRACTION	1.67502	39	2	11	13		6	6.57
1JFJ	A	SOLUTION NMR	1JFK	A	SOLUTION NMR	14.7269	134	7	40	13		7.93	6.83
1JJX	A	SOLUTION NMR	1FE3	A	X-RAY DIFFRACTION	1.11662	131	7	51	13		9.93	7.85
1JM4	B	SOLUTION NMR	1WUM	A	SOLUTION NMR	5.33094	118	6	137	13		8.92	7.35
1JOR	A	SOLUTION NMR	1JOQ	A	SOLUTION NMR	6.35663	149	8	72	13		8.07	7.44
1JSP	B	SOLUTION NMR	2L84	A	SOLUTION NMR	6.10081	121	7	82	13		8.54	7.53
1JYU	A	X-RAY DIFFRACTION	1JYR	A	X-RAY DIFFRACTION	12.7827	96	5	47	9	0.580463	10.1	6.43
1K2H	A	SOLUTION NMR	1ZFS	B	SOLUTION NMR	6.58998	93	5	59	13		8.2	7.52
1KEM	H	X-RAY DIFFRACTION	1KEL	H	X-RAY DIFFRACTION	1.17315	218	11	27	15	0.535146	8.95	7.78
1KUL	A	SOLUTION NMR	1ACZ	A	SOLUTION NMR	4.20473	108	6	28	13		9.45	7.71
1KUN	A	SOLUTION NMR	2KNT	A	X-RAY DIFFRACTION	2.50167	58	3	33	13		8.83	6.79
1KVI	A	SOLUTION NMR	1KVJ	A	SOLUTION NMR	3.52932	79	4	79	13		8	6.93
1L3H	A	SOLUTION NMR	1ICF	I	X-RAY DIFFRACTION	2.66277	65	4	10	13		8.43	7.09
1LIP	A	SOLUTION NMR	1JTB	A	SOLUTION NMR	3.29514	91	5	57	13		8.6	7.58
1LMZ	A	SOLUTION NMR	1P7M	A	SOLUTION NMR	3.81465	187	10	129	13		8.74	7.17
1LQI	A	SOLUTION NMR	2ASC	A	X-RAY DIFFRACTION	1.27688	65	4	27	13		9.14	7.86
1LRE	A	SOLUTION NMR	2FYL_A	A	SOLUTION NMR	3.51659	81	5	78	13		8.33	7.35
1LZ4	A	X-RAY DIFFRACTION	208L	A	X-RAY DIFFRACTION	1.36221	130	7	37	19	0.467852	9.36	7.54
1MJM	B	X-RAY DIFFRACTION	1MJO	D	X-RAY DIFFRACTION	2.22065	104	6	28	19	0.515046	8.18	6.49
1MO7	A	SOLUTION NMR	1MO8	A	SOLUTION NMR	4.93306	213	11	204	13		8.64	7.1
1MPH	A	SOLUTION NMR	1BTN	A	X-RAY DIFFRACTION	2.41595	106	6	16	10	0.793555	10.36	7.39
1MR4	A	SOLUTION NMR	4AAZ	B	X-RAY DIFFRACTION	1.58286	47	3	38	13		8.6	7.88
1MUT	A	SOLUTION NMR	1PUN	A	SOLUTION NMR	4.97924	129	7	96	13		8.85	7.22
1MX7	A	SOLUTION NMR	1MX8	A	SOLUTION NMR	2.24706	134	7	31	13		7.93	7.34
1NEA	A	SOLUTION NMR	1IQ9	A	X-RAY DIFFRACTION	2.08856	61	4	36	13		6.86	5.74
1NGZ	A	X-RAY DIFFRACTION	1N7M	H	X-RAY DIFFRACTION	1.52381	213	11	5	7	0.658737	7.59	7.82
1NM4	A	SOLUTION NMR	1OT4	A	SOLUTION NMR	3.61076	102	6	59	13		9.36	7.48
1NTI	A	SOLUTION NMR	1ACA	A	SOLUTION NMR	3.22072	86	5	49	9	0.703808	9.22	7.42
1NTR	A	SOLUTION NMR	1KRX	A	SOLUTION NMR	4.55476	124	7	49	13		10.08	7.14
1NVO	B	SOLUTION NMR	1OVR	D	X-RAY DIFFRACTION	2.44718	48	3	32	13		8.2	7.23
1O1U	A	SOLUTION NMR	1O1V	A	SOLUTION NMR	2.25084	127	7	37	13		8.46	7.67
1OIB	B	X-RAY DIFFRACTION	1IXG	A	X-RAY DIFFRACTION	3.05792	321	17	111	19	0.613345	9.58	8.12
1OMT	A	SOLUTION NMR	1PPF	I	X-RAY DIFFRACTION	2.80705	56	3	54	13		9.5	6.86
1OQ3	A	SOLUTION NMR	1OQ6	A	SOLUTION NMR	2.50824	76	4	59	14	0.873968	7.75	7.12
1ORM	A	SOLUTION NMR	1QJ8	A	X-RAY DIFFRACTION	6.13205	148	8	87	13		7.6	7.16
1P8G	A	SOLUTION NMR	1K0V	A	SOLUTION NMR	2.89235	73	4	18	13		9.12	7.98
1PCF	A	X-RAY DIFFRACTION	2C62	B	X-RAY DIFFRACTION	1.18452	66	4	30	9	0.691184	8.43	7.34
1PDB	A	X-RAY DIFFRACTION	1YHO	A	X-RAY DIFFRACTION	1.66315	186	10	44	18	0.417722	9.74	7.42
1PFL	A	X-RAY DIFFRACTION	1FIL	A	SOLUTION NMR	1.90499	139	7	101	13		11.21	8.26
1PIT	A	SOLUTION NMR	5PTI	A	X-RAY DIFFRACTION	2.36571	58	3	17	10	0.619943	9	6.81
1PON	A	SOLUTION NMR	1CTD	B	SOLUTION NMR	4.96443	34	2	26	13		7	5.4
1PV6	B	X-RAY DIFFRACTION	2CFQ	A	X-RAY DIFFRACTION	1.15906	417	21	18	17	0.650338	9.07	8.16
1QFN	A	SOLUTION NMR	1GRX	A	SOLUTION NMR	2.65448	85	5	16	13		9	7.38
1QKD	A	X-RAY DIFFRACTION	5EBX	A	X-RAY DIFFRACTION	0.832833	62	4	42	20	0.417393	8.86	7.24
1R57	A	SOLUTION NMR	2H5M	A	SOLUTION NMR	5.7107	102	6	89	13		7.91	7.2
1RCH	A	SOLUTION NMR	1RDD	A	X-RAY DIFFRACTION	2.16467	155	8	47	13		11.44	7.82
1RK7	A	SOLUTION NMR	1KMG	A	SOLUTION NMR	4.93241	153	8	8	13		9.62	8.09
1S6O	A	SOLUTION NMR	1S6U	A	SOLUTION NMR	2.71366	76	4	24	13		7.62	7.19
1SBT	A	X-RAY DIFFRACTION	2SBT	A	X-RAY DIFFRACTION	1.04724	275	14	63	13		11.18	8.38
1SF1	B	SOLUTION NMR	4AIY	L	SOLUTION NMR	6.65664	30	2	22	13		6.25	5.19
1SKT	A	SOLUTION NMR	1TNQ	A	SOLUTION NMR	7.18564	90	5	62	13		8.6	7.35
1SPY	A	SOLUTION NMR	2KRD	C	SOLUTION NMR	6.48158	89	5	32	9	0.740484	7.78	6.72
1SYM	B	SOLUTION NMR	1XYD	B	SOLUTION NMR	6.68728	92	5	67	13		8.5	7.35
1TFU	A	X-RAY DIFFRACTION	3UC5	A	X-RAY DIFFRACTION	1.06135	157	8	101	8	0.725555	9.94	7.48
1TGK	A	X-RAY DIFFRACTION	1TGJ	A	X-RAY DIFFRACTION	0.843784	112	6	39	7	0.493599	9.67	7.88
1TJD	A	X-RAY DIFFRACTION	1EEJ	B	X-RAY DIFFRACTION	2.07835	216	11	90	19	0.653608	7.95	7.64
1TL5	A	SOLUTION NMR	2K1R	B	SOLUTION NMR	1.97382	68	4	17	12	0.855266	6.86	7.25
1TVQ	A	X-RAY DIFFRACTION	1TW4	B	X-RAY DIFFRACTION	1.25232	125	7	54	7	0.522356	10.08	7.69
1TW0	A	X-RAY DIFFRACTION	1TXC	B	X-RAY DIFFRACTION	0.895004	157	8	79	7	0.562152	9.06	7.89
1U0N	A	X-RAY DIFFRACTION	1AUQ	A	X-RAY DIFFRACTION	0.680836	207	11	32	17	0.749733	10.52	7.53
1U37	A	SOLUTION NMR	1U38	A	SOLUTION NMR	1.22065	89	5	30	13		9.22	7.86
1URF	A	SOLUTION NMR	2RMK	B	SOLUTION NMR	5.70973	81	5	87	13		8.78	7.32
1URP	D	X-RAY DIFFRACTION	2DRI	A	X-RAY DIFFRACTION	4.19835	271	14	79	9	0.486052	10.5	8.49
1USG	A	X-RAY DIFFRACTION	1USI	C	X-RAY DIFFRACTION	7.13706	345	18	47	7	0.723455	9.83	8.23
1W4U	A	SOLUTION NMR	1UR6	A	SOLUTION NMR THEORETICAL MODEL	3.00649	147	8	14	8	0.491639	8.93	8.17
1WCR	A	SOLUTION NMR	2LRL	C	SOLUTION NMR	2.04039	103	6	92	11	0.832366	10.73	7.87
1XOA	A	SOLUTION NMR	2H6X	B	X-RAY DIFFRACTION	1.36594	108	6	28	13		10.36	7.86
1XSA	A	SOLUTION NMR	1XSC	A	SOLUTION NMR	4.76275	153	8	121	13		9.94	7.79
1Y3K	A	SOLUTION NMR	1Y3J	A	SOLUTION NMR	5.14832	77	4	75	12	0.886768	8.88	7.17
1YJR	A	SOLUTION NMR	1YJT	A	SOLUTION NMR	3.24001	75	4	8	9	0.724164	7.25	8
1YP5	A	X-RAY DIFFRACTION	1ZUY	A	X-RAY DIFFRACTION	1.04478	58	3	62	7	0.629305	9	7.31
1Z15	A	X-RAY DIFFRACTION	1Z17	A	X-RAY DIFFRACTION	6.45165	344	18	40	9	0.821126	9.51	8.13
1Z7T	A	SOLUTION NMR	1Z6H	A	SOLUTION NMR	2.78056	72	4	20	13		8.75	7.5
2A8F	B	X-RAY DIFFRACTION	2AIB	B	X-RAY DIFFRACTION	1.0464	98	5	7	9	0.684648	9	7.66
2AI6	A	SOLUTION NMR	2OZW	A	SOLUTION NMR	3.09096	125	7	76	13		9.23	7.61
2BCB	A	SOLUTION NMR	1B1G	A	SOLUTION NMR	2.10357	75	4	28	13		8	7.43
2BNH	A	X-RAY DIFFRACTION	1DFJ	I	X-RAY DIFFRACTION	1.51463	456	23	119	20	0.61485	10.39	8.88
2CG7	A	X-RAY DIFFRACTION	2CG6	A	X-RAY DIFFRACTION	6.25123	90	5	35	14	0.454123	8.5	7.49
2CJO	A	SOLUTION NMR	1ROE	A	SOLUTION NMR	4.5491	97	5	38	9	0.544167	10.7	7.67
2CRS	A	SOLUTION NMR	1H0J	A	X-RAY DIFFRACTION	2.65165	60	4	21	13		10.14	7.08
2D9E	A	SOLUTION NMR	2RS9	B	SOLUTION NMR	5.30033	121	7	213	13		8.62	6.93
2EZW	A	SOLUTION NMR	3IM3	A	X-RAY DIFFRACTION	5.83998	50	3	28	13		7.5	6.25
2F63	A	SOLUTION NMR	1EQM	A	X-RAY DIFFRACTION	4.61832	158	8	29	12	0.665083	9.75	8.03
2FHM	A	SOLUTION NMR	2HLT	A	SOLUTION NMR	1.90422	91	5	36	13		9.7	7.62
2FKX	A	SOLUTION NMR	3MR8	O	X-RAY DIFFRACTION	10.2814	88	5	55	13		8.67	7.54
2FUI	A	SOLUTION NMR	2FUU	A	SOLUTION NMR	7.65297	62	4	74	13		7.86	6.71
2HQI	A	SOLUTION NMR	1AFJ	A	SOLUTION NMR	2.71426	72	4	14	13		9.5	8.78
2IN2	A	SOLUTION NMR	2B0F	A	SOLUTION NMR	2.13631	182	10	94	13		10.63	8.12
2JU3	A	SOLUTION NMR	2JU8	A	SOLUTION NMR	3.17166	127	7	33	13		10.15	7.93
2JWW	A	SOLUTION NMR	1RTP	1	X-RAY DIFFRACTION	2.78817	109	6	48	13		9.36	8.32
2K0Y	A	SOLUTION NMR	2KG9	A	SOLUTION NMR	3.25044	86	5	48	10	0.762458	8.44	7.3
2K3S	B	SOLUTION NMR	2LLQ	A	SOLUTION NMR	4.96999	67	4	44	13		8	6.67
2K43	A	SOLUTION NMR	2K8R	A	SOLUTION NMR	3.93147	133	7	51	20	0.733041	9.36	8.28
2K45	A	SOLUTION NMR	1BYN	A	SOLUTION NMR	2.58837	128	7	11	14	0.569783	9.69	8.3
2K6Y	A	SOLUTION NMR	2K70	A	SOLUTION NMR	3.76945	120	7	68	7	0.755324	8.85	7.17
2K7C	A	SOLUTION NMR	2K7D	A	SOLUTION NMR	8.43286	72	4	61	13		8.25	6.62
2KAX	A	SOLUTION NMR	2KAY	B	SOLUTION NMR	5.07558	92	5	74	9	0.678378	8.5	6.67
2KE0	A	SOLUTION NMR	2KO7	A	SOLUTION NMR	4.85212	117	6	20	13		8.33	7.83
2KM2	B	SOLUTION NMR	1GZW	B	X-RAY DIFFRACTION	2.03043	134	7	23	13		9.64	7.58
2KT2	A	SOLUTION NMR	2KT3	A	SOLUTION NMR	1.74548	69	4	14	13		8.29	7.81
2KWH	A	SOLUTION NMR	2KWI	B	SOLUTION NMR	4.08084	56	3	25	13		8.5	7.66
2KXL	A	SOLUTION NMR	2K0G	A	SOLUTION NMR	6.08733	142	8	21	13		7.2	7.65
2KYC	A	SOLUTION NMR	2KYF	A	SOLUTION NMR	2.47725	108	6	38	13		6.55	7.34
2L28	A	SOLUTION NMR	2HQP	A	SOLUTION NMR	3.42161	162	9	12	13		10.59	7.2
2L50	A	SOLUTION NMR	2L51	B	SOLUTION NMR	4.5589	102	6	18	8	0.863443	7.27	6.55
2L68	A	SOLUTION NMR	2LKK	A	SOLUTION NMR	1.58183	126	7	25	13		8.38	8.01
2LAO	A	X-RAY DIFFRACTION	1LAH	E	X-RAY DIFFRACTION	4.75466	238	12	41	11	0.559565	8.83	7.88
2LHS	A	SOLUTION NMR	2BEM	A	X-RAY DIFFRACTION	1.52109	170	9	38	13		9.11	7.82
2LKC	A	SOLUTION NMR	2LKD	A	SOLUTION NMR	7.46932	178	9	43	12	0.675619	9.94	7.72
2LPK	A	SOLUTION NMR	2LL8	A	SOLUTION NMR	7.83676	101	6	79	13		8.73	7.29
2LPV	A	SOLUTION NMR	3UQI	A	X-RAY DIFFRACTION	1.98159	108	6	36	13		8.36	8.21
2LTW	A	SOLUTION NMR	2LAY	A	SOLUTION NMR	2.98177	36	2	12	13		5.75	6.47
2LVI	A	SOLUTION NMR	2LVK	A	SOLUTION NMR	4.23496	77	4	26	13		8.25	7.28
2LYS	A	SOLUTION NMR	1UTX	A	X-RAY DIFFRACTION	5.9568	66	4	26	13		7.71	6.31
2MCG	2	X-RAY DIFFRACTION	1A8J	H	X-RAY DIFFRACTION	12.9745	215	11	17	10	0.529004	9.82	7.82
2NLN	A	SOLUTION NMR	1RRO	A	X-RAY DIFFRACTION	3.89855	108	6	71	13		9.45	7.77
2NX5	Q	X-RAY DIFFRACTION	3MV7	A	X-RAY DIFFRACTION	1.79939	276	14	117	8	0.715371	9.46	7.58
2OMJ	A	SOLUTION NMR	2OS6	A	SOLUTION NMR	6.60494	89	5	80	13		8.44	7
2OMZ	B	X-RAY DIFFRACTION	2OMU	B	X-RAY DIFFRACTION	0.990486	104	6	46	20	0.601456	8.82	7.43
2P3M	A	SOLUTION NMR	2VBT	A	X-RAY DIFFRACTION	2.78021	136	7	114	13		9.07	6.45
2QMV	A	SOLUTION NMR	4PRG	D	X-RAY DIFFRACTION	4.20055	270	14	161	13		9.61	7.88
2R90	D	X-RAY DIFFRACTION	2R2K	A	X-RAY DIFFRACTION	1.32012	171	9	31	19	0.69796	10.22	7.83
2RR0	A	SOLUTION NMR	2RQZ	A	SOLUTION NMR	4.27958	38	2	23	13		5.75	6.44
2UZ5	A	SOLUTION NMR	2VCD	A	SOLUTION NMR	3.37372	137	7	46	13		8.71	8.07
3P2J	A	X-RAY DIFFRACTION	3KK0	A	X-RAY DIFFRACTION	1.6097	191	10	62	19	0.714326	10.25	7.92
3PHV	A	X-RAY DIFFRACTION	2QNP	B	X-RAY DIFFRACTION	1.3783	99	5	59	13		9.9	6.66
3RDJ	A	X-RAY DIFFRACTION	3GPE	A	X-RAY DIFFRACTION	1.30936	137	7	31	18	0.539393	10	7.77
4AKE	B	X-RAY DIFFRACTION	2ECK	B	X-RAY DIFFRACTION	6.94847	214	11	19	18	0.802556	8.23	7.64
4ICB	A	X-RAY DIFFRACTION	1IGV	A	X-RAY DIFFRACTION	2.34524	75	4	35	8	0.78715	8	7.07
4ULL	A	SOLUTION NMR	2C5C	J	X-RAY DIFFRACTION	2.52369	69	4	41	13		7.86	8.24
8PTI	A	X-RAY DIFFRACTION	2FTM	B	X-RAY DIFFRACTION	2.01321	58	3	34	10	0.46331	8.67	7.38
* N refers to the number of residues.
+ Na refers to the number of key residues.
